# Supplementary material for: A Short-Term Pacing Intervention in People with Myalgic Encephalomyelitis/Chronic Fatigue Syndrome: A Pilot Study in Portugal
Source: Medicina (Kaunas). 2026 Feb 6;62(2):331. doi: 10.3390/medicina62020331 (PMC12941993; doi:10.3390/medicina62020331)
Supplement: Supplementary file 1 [file medicina-62-00331-s001.zip]

Archive with 3 entries (2 files):
- medicina-4074475-supplementary/
- medicina-4074475-supplementary/medicina-4074475-supplementary Table S1.pdf
- medicina-4074475-supplementary/Participant Selection Questionnaire ENGLISH VERSION.pdf
